# Supplementary material for: Comparative Analysis of Proteomics and Transcriptomics during Fertility Transition in a Two-Line Hybrid Rice Line Wuxiang S
Source: Int J Mol Sci. 2019 Sep 13;20(18):4542. doi: 10.3390/ijms20184542 (PMC6770272; doi:10.3390/ijms20184542)
Supplement: Supplementary file 1 [file ijms-20-04542-s001.zip]

Archive with 22 entries (22 files):
- Figure S1.tif
- Figure S10.tif
- Figure S11.tif
- Figure S12.tif
- Figure S13.tif
- Figure S14.tif
- Figure S2.tif
- Figure S3 .tif
- Figure S4 .tif
- Figure S5 .tif
- Figure S6 .tif
- Figure S7.tif
- Figure S8.tif
- Figure S9.tif
- Table S1.docx
- Table S2.xls.xlsx
- Table S3.xlsx
- Table S4.xlsx
- Table S5.xlsx
- Table S6.xlsx
- Table S7.xlsx
- Table S8.docx
