# Supplementary material for: Comparative Analysis of Proteomics and Transcriptomics during Fertility Transition in a Two-Line Hybrid Rice Line Wuxiang S
Source: Int J Mol Sci. 2019 Sep 13;20(18):4542. doi: 10.3390/ijms20184542 (PMC6770272; doi:10.3390/ijms20184542)
Supplement: Supplementary file 1 [file ijms-20-04542-s001.zip › Table S4.xlsx]

## Sheet: sheet 1
Table S4 KEGG analysis of all the DAPs proteins
Pathway_level1	Pathway_level2	Number_of_Genes	proteins
Cellular Processes	Transport and catabolism	14	LOC_Os01g32080.1;LOC_Os01g62290.1;LOC_Os02g57260.1;LOC_Os03g02260.1;LOC_Os03g16860.1;LOC_Os03g31550.2;LOC_Os03g55350.1;LOC_Os03g60620.1;LOC_Os05g23740.1;LOC_Os05g34170.3;LOC_Os05g38530.1;LOC_Os06g51150.2;LOC_Os09g31486.1;LOC_Os11g39220.1
Environmental Information Processing	Membrane transport	1	LOC_Os04g54930.1
Environmental Information Processing	Signal transduction	12	LOC_Os01g02060.2;LOC_Os04g48760.1;LOC_Os05g51700.2;LOC_Os06g48180.1;LOC_Os06g48200.1;LOC_Os06g51150.2;LOC_Os07g12210.1;LOC_Os07g30970.1;LOC_Os07g32170.1;LOC_Os07g38130.1;LOC_Os11g13670.1;LOC_Os12g04410.1
Genetic Information Processing	Folding, sorting and degradation	26	LOC_Os01g08860.1;LOC_Os01g62290.1;LOC_Os02g01280.1;LOC_Os02g43930.3;LOC_Os02g52150.2;LOC_Os03g02260.1;LOC_Os03g16860.1;LOC_Os03g45340.1;LOC_Os03g57340.1;LOC_Os03g60620.1;LOC_Os03g64210.1;LOC_Os04g01740.1;LOC_Os05g23740.1;LOC_Os05g38530.1;LOC_Os06g11610.1;LOC_Os06g50300.1;LOC_Os07g09000.1;LOC_Os08g39140.2;LOC_Os09g30412.1;LOC_Os09g30418.1;LOC_Os09g31486.1;LOC_Os09g36860.1;LOC_Os10g32550.1;LOC_Os11…
Genetic Information Processing	Replication and repair	4	LOC_Os02g32860.1;LOC_Os03g11540.1;LOC_Os05g01050.3;LOC_Os06g51220.4
Genetic Information Processing	Transcription	12	LOC_Os01g62290.1;LOC_Os01g68790.2;LOC_Os02g54770.2;LOC_Os03g02260.1;LOC_Os03g16860.1;LOC_Os03g19960.1;LOC_Os03g60620.1;LOC_Os05g02820.1;LOC_Os05g23740.1;LOC_Os05g38530.1;LOC_Os08g38410.3;LOC_Os09g31486.1
Genetic Information Processing	Translation	17	LOC_Os01g07370.1;LOC_Os01g59990.2;LOC_Os02g44320.1;LOC_Os03g01320.1;LOC_Os03g04750.1;LOC_Os03g22460.2;LOC_Os03g40180.1;LOC_Os03g59310.1;LOC_Os05g05710.1;LOC_Os05g06310.1;LOC_Os06g02900.1;LOC_Os06g07220.1;LOC_Os06g43600.1;LOC_Os08g02400.1;LOC_Os08g41810.1;LOC_Os09g08430.1;LOC_Os11g06750.1
Metabolism	Amino acid metabolism	26	ChrSy.fgenesh.mRNA.49;LOC_Os01g12830.1;LOC_Os01g21160.2;LOC_Os01g22010.4;LOC_Os01g54860.1;LOC_Os02g08330.1;LOC_Os02g19924.1;LOC_Os02g28340.1;LOC_Os02g39570.4;LOC_Os02g41630.2;LOC_Os02g49720.3;LOC_Os02g50240.1;LOC_Os02g57260.1;LOC_Os03g18130.1;LOC_Os03g50510.1;LOC_Os03g55350.1;LOC_Os04g43650.1;LOC_Os04g52450.2;LOC_Os05g03480.4;LOC_Os06g14740.1;LOC_Os06g51150.2;LOC_Os07g42960.1;LOC_Os07g49520.1;LOC…
Metabolism	Biosynthesis of other secondary metabolites	23	LOC_Os01g15830.1;LOC_Os01g16450.1;LOC_Os01g64520.2;LOC_Os01g73170.1;LOC_Os02g19924.1;LOC_Os02g28340.1;LOC_Os02g41630.2;LOC_Os03g31550.2;LOC_Os03g53230.1;LOC_Os03g53860.4;LOC_Os03g55420.1;LOC_Os04g59150.1;LOC_Os04g59190.1;LOC_Os04g59260.1;LOC_Os05g04380.1;LOC_Os05g11910.1;LOC_Os06g06250.2;LOC_Os06g06290.1;LOC_Os06g35520.1;LOC_Os06g46680.1;LOC_Os06g48030.1;LOC_Os07g38130.1;LOC_Os11g20160.1
Metabolism	Carbohydrate metabolism	45	LOC_Os01g12830.1;LOC_Os01g21160.2;LOC_Os01g52500.3;LOC_Os01g54560.2;LOC_Os01g54860.1;LOC_Os01g62420.1;LOC_Os01g72340.1;LOC_Os02g13840.1;LOC_Os02g38920.1;LOC_Os02g39570.4;LOC_Os02g48360.1;LOC_Os02g49720.3;LOC_Os02g50240.1;LOC_Os02g54820.2;LOC_Os03g09250.1;LOC_Os03g18220.1;LOC_Os03g45340.1;LOC_Os03g53860.4;LOC_Os03g55350.1;LOC_Os04g24140.1;LOC_Os04g40990.1;LOC_Os04g52450.2;LOC_Os05g06500.1;LOC_Os05…
Metabolism	Energy metabolism	17	LOC_Os01g31690.2;LOC_Os01g52500.3;LOC_Os01g62420.1;LOC_Os01g73990.1;LOC_Os02g08330.1;LOC_Os02g38920.1;LOC_Os02g50240.1;LOC_Os03g39610.1;LOC_Os03g53230.1;LOC_Os04g24140.1;LOC_Os04g38410.1;LOC_Os04g56160.1;LOC_Os07g04840.1;LOC_Os07g36080.3;LOC_Os07g37550.1;LOC_Os11g13890.4;LOC_Os12g43630.1
Metabolism	Global and overview maps	106	ChrSy.fgenesh.mRNA.49;LOC_Os01g05810.1;LOC_Os01g12830.1;LOC_Os01g15830.1;LOC_Os01g16450.1;LOC_Os01g21160.2;LOC_Os01g22010.4;LOC_Os01g24680.1;LOC_Os01g31690.2;LOC_Os01g51540.1;LOC_Os01g52500.3;LOC_Os01g54560.2;LOC_Os01g54860.1;LOC_Os01g62420.1;LOC_Os01g63580.1;LOC_Os01g64520.2;LOC_Os01g72340.1;LOC_Os01g73170.1;LOC_Os02g08330.1;LOC_Os02g12680.1;LOC_Os02g13840.1;LOC_Os02g19924.1;LOC_Os02g38920.1;LOC…
Metabolism	Glycan biosynthesis and metabolism	3	LOC_Os01g72340.1;LOC_Os05g34320.2;LOC_Os12g24170.1
Metabolism	Lipid metabolism	24	LOC_Os01g05810.1;LOC_Os01g24680.1;LOC_Os01g63580.1;LOC_Os01g72340.1;LOC_Os02g12680.1;LOC_Os02g48560.6;LOC_Os02g49720.3;LOC_Os02g56920.1;LOC_Os02g57260.1;LOC_Os03g04340.1;LOC_Os03g12230.2;LOC_Os03g14800.4;LOC_Os03g26460.2;LOC_Os03g49380.1;LOC_Os03g55350.1;LOC_Os04g31070.1;LOC_Os04g40730.1;LOC_Os04g46960.2;LOC_Os07g10600.2;LOC_Os08g09950.2;LOC_Os09g19930.1;LOC_Os11g32240.1;LOC_Os11g39220.1;LOC_Os12…
Metabolism	Metabolism of cofactors and vitamins	7	LOC_Os02g19924.1;LOC_Os02g39570.4;LOC_Os02g50350.2;LOC_Os02g51080.1;LOC_Os04g57440.1;LOC_Os07g34570.1;LOC_Os10g35370.1
Metabolism	Metabolism of other amino acids	15	LOC_Os01g05810.1;LOC_Os01g54860.1;LOC_Os01g55830.1;LOC_Os01g70770.1;LOC_Os02g49720.3;LOC_Os02g50350.2;LOC_Os03g04220.1;LOC_Os03g04240.1;LOC_Os03g53230.1;LOC_Os03g53860.4;LOC_Os04g46960.2;LOC_Os05g34150.1;LOC_Os07g38130.1;LOC_Os07g49400.1;LOC_Os10g39740.1
Metabolism	Metabolism of terpenoids and polyketides	4	LOC_Os02g49720.3;LOC_Os02g51080.1;LOC_Os05g46580.1;LOC_Os06g46680.1
Metabolism	Nucleotide metabolism	12	ChrSy.fgenesh.mRNA.49;LOC_Os01g51540.1;LOC_Os01g64520.2;LOC_Os02g40010.3;LOC_Os02g50350.2;LOC_Os03g31550.2;LOC_Os03g46640.1;LOC_Os03g53230.1;LOC_Os04g57440.1;LOC_Os05g51700.2;LOC_Os07g30970.1;LOC_Os10g11140.1
Organismal Systems	Environmental adaptation	10	LOC_Os01g02060.2;LOC_Os01g43540.1;LOC_Os01g72430.1;LOC_Os03g51030.2;LOC_Os04g01740.1;LOC_Os06g50300.1;LOC_Os08g39140.2;LOC_Os09g30412.1;LOC_Os09g30418.1;LOC_Os12g32986.1
