# Supplementary material for: Comparative Analysis of Proteomics and Transcriptomics during Fertility Transition in a Two-Line Hybrid Rice Line Wuxiang S
Source: Int J Mol Sci. 2019 Sep 13;20(18):4542. doi: 10.3390/ijms20184542 (PMC6770272; doi:10.3390/ijms20184542)
Supplement: Supplementary file 1 [file ijms-20-04542-s001.zip › Table S5.xlsx]

## Sheet: Sheet1
Table S5. Summary of the deep sequencing and data analysis
Samples	Total Reads	Mapped Reads (%)	Unique Map Reads (%)	Multiple Map Reads (%)	Junction reads
SP2-1	77594814	77,328,340(99.66%)	66,435,587(85.62%)	10,892,753(14.04%)	7415
SP2-2	77999158	77,594,306(99.48%)	71,462,907(91.62%)	6,131,399(7.86%)	8686
SP2-3	80859138	80,435,496(99.48%)	74,200,251(91.76%)	6,235,245(7.71%)	8550
FP2-1	81442914	81,124,010(99.61%)	67,454,224(82.82%)	13,669,786(16.78%)	7227
FP2-2	76437116	76,181,616(99.67%)	59,541,188(77.90%)	16,640,428(21.77%)	6211
FP2-3	90586038	90,305,856(99.69%)	69,206,243(76.40%)	21,099,613(23.29%)	7521
SP3-1	79453492	78,851,000(99.24%)	72,358,531(91.07%)	6,492,469(8.17%)	7617
SP3-2	72661928	72,406,080(99.65%)	49,342,639(67.91%)	23,063,441(31.74%)	4066
SP3-3	74627218	74,091,618(99.28%)	67,716,762(90.74%)	6,374,856(8.54%)	7618
FP3-1	90715438	90,401,472(99.65%)	77,765,599(85.72%)	12,635,873(13.93%)	8025
FP3-2	86835004	86,551,210(99.67%)	71,932,561(82.84%)	14,618,649(16.83%)	8044
FP3-3	83928052	83,670,932(99.69%)	65,978,953(78.61%)	17,691,979(21.08%)	7636
