# Supplementary material for: Comparative Analysis of Proteomics and Transcriptomics during Fertility Transition in a Two-Line Hybrid Rice Line Wuxiang S
Source: Int J Mol Sci. 2019 Sep 13;20(18):4542. doi: 10.3390/ijms20184542 (PMC6770272; doi:10.3390/ijms20184542)
Supplement: Supplementary file 1 [file ijms-20-04542-s001.zip › Table S6.xlsx]

## Sheet: SP2 vs. FP2
Table S6 The same expression trend of the cor-DEGs-DAPs genes between SP and FP.
SP2 vs. FP2
upregulation
mRNA_ID	Pro_ID	Protein_FC	mRNA_FC	Significant	Description	KEGG(ko_id|rank|evalue|score|identity|ko_definition)	GO Biological_Process	GO Molecular_Function	GO Cellular_Component	Protein_or_Domain	COG ID	COG Function-Description	COG Code	COG Function-Categories
LOC_Os01g08860	LOC_Os01g08860.1	3.25	7.28518	Both-Sig	protein|hsp20/alpha crystallin family protein, putative, expressed	K13993|1|1.0e-87|324.3|dosa:Os01t0184100-01| HSP20 family protein	GO:0009408//response to heat		GO:0005737//cytoplasm	gi|327399239|ref|YP_004340108.1|	COG0071	Molecular chaperone IbpA, HSP20 family	O	Posttranslational modification, protein turnover, chaperones
LOC_Os05g38530	LOC_Os05g38530.1	2.89	2.36438	Both-Sig	protein|DnaK family protein, putative, expressed	K03283|1|0.0e+00|1265.4|dosa:Os05t0460000-01| heat shock 70kDa protein 1/8		GO:0005524//ATP binding	-	gi|397691407|ref|YP_006528661.1|	COG0443	Molecular chaperone DnaK (HSP70)	O	Posttranslational modification, protein turnover, chaperones
LOC_Os04g01740	LOC_Os04g01740.1	2.45	8.9206	Both-Sig	protein|heat shock protein, putative, expressed	K04079|1|0.0e+00|1260.4|obr:102700954| molecular chaperone HtpG	GO:0006457//protein folding;GO:0006950//response to stress	GO:0005524//ATP binding;GO:0051082//unfolded protein binding	GO:0005737//cytoplasm	gi|310823982|ref|YP_003956340.1|	COG0326	Molecular chaperone, HSP90 family	O	Posttranslational modification, protein turnover, chaperones
LOC_Os02g52150	LOC_Os02g52150.2	2.19	6.57848	Both-Sig	protein|heat shock 22 kDa protein, mitochondrial precursor, putative, expressed	K13993|1|2.3e-116|419.9|dosa:Os02t0758000-01| HSP20 family protein	GO:0006970//response to osmotic stress;GO:0009408//response to heat		GO:0005739//mitochondrion	gi|152991974|ref|YP_001357695.1|	COG0071	Molecular chaperone IbpA, HSP20 family	O	Posttranslational modification, protein turnover, chaperones
LOC_Os04g28420	LOC_Os04g28420.2	2.15	14.2955	Both-Sig	protein|peptidyl-prolyl isomerase, putative, expressed	K09571|1|0.0e+00|1146.7|dosa:Os04t0352400-01| FK506-binding protein 4/5 [EC:5.2.1.8]	GO:0000413//protein peptidyl-prolyl isomerization;GO:0061077//chaperone-mediated protein folding	GO:0005528//FK506 binding;GO:0003755//peptidyl-prolyl cis-trans isomerase activity	GO:0005789//endoplasmic reticulum membrane	gi|336179971|ref|YP_004585346.1|	COG0545	FKBP-type peptidyl-prolyl cis-trans isomerase	O	Posttranslational modification, protein turnover, chaperones
LOC_Os03g26460	LOC_Os03g26460.2	1.53	3.25619	Both-Sig	protein|CS domain containing protein, putative, expressed	K15730|1|2.9e-67|256.9|ats:F775_31652| cytosolic prostaglandin-E synthase [EC:5.3.99.3]	-	-	-	-	-	-	-	-
LOC_Os03g09250	LOC_Os03g09250.1	1.5	3.20414	Both-Sig	protein|inositol-3-phosphate synthase, putative, expressed	K01858|1|7.7e-296|1017.3|dosa:Os03t0192700-01| myo-inositol-1-phosphate synthase [EC:5.5.1.4]	GO:0055085//transmembrane transport;GO:0006021//inositol biosynthetic process;GO:0008654//phospholipid biosynthetic process	GO:0042626//ATPase activity, coupled to transmembrane movement of substances;GO:0004512//inositol-3-phosphate synthase activity;GO:0005524//ATP binding	GO:0016021//integral component of membrane;GO:0005737//cytoplasm	gi|375144626|ref|YP_005007067.1|	COG1260	Myo-inositol-1-phosphate synthase	I	Lipid transport and metabolism
LOC_Os09g19930	LOC_Os09g19930.1	1.48	2.16525	Both-Sig	protein|HOTHEAD precursor, putative, expressed	K15403|1|0.0e+00|1188.3|dosa:Os09t0363900-01| fatty acid omega-hydroxy dehydrogenase [EC:1.1.-.-]	GO:0010430//fatty acid omega-oxidation	GO:0050660//flavin adenine dinucleotide binding;GO:0016614//oxidoreductase activity, acting on CH-OH group of donors;GO:0016829//lyase activity	-	gi|296140488|ref|YP_003647731.1|	COG2303	Choline dehydrogenase or related flavoprotein	IR	Lipid transport and metabolism
LOC_Os01g55270	LOC_Os01g55270.1	1.41	2.70915	Both-Sig	protein|SGS domain containing protein, expressed	K04507|1|1.4e-119|430.6|osa:4325302| calcyclin binding protein	-	-	-	-	-	-	-	-
LOC_Os12g32986	LOC_Os12g32986.1	1.4	3.0302	Both-Sig	protein|heat shock protein, putative, expressed	K09487|1|0.0e+00|1557.0|dosa:Os12t0514500-01| heat shock protein 90kDa beta	GO:0006457//protein folding;GO:0006950//response to stress	GO:0005524//ATP binding;GO:0051082//unfolded protein binding	GO:0005739//mitochondrion	gi|332289020|ref|YP_004419872.1|	COG0326	Molecular chaperone, HSP90 family	O	Posttranslational modification, protein turnover, chaperones
LOC_Os08g27850	LOC_Os08g27850.1	1.36	2.90181	Both-Sig	protein|endothelial differentiation-related factor 1, putative, expressed	K03627|1|2.4e-69|263.1|dosa:Os08t0366100-01| putative transcription factor		GO:0043565//sequence-specific DNA binding	GO:0016021//integral component of membrane	-	-	-	-	-
LOC_Os05g44340	LOC_Os05g44340.1	1.35	3.50301	Both-Sig	protein|heat shock protein 101, putative, expressed	K03695|1|0.0e+00|1728.4|osa:4339343| ATP-dependent Clp protease ATP-binding subunit ClpB	GO:0019538//protein metabolic process;GO:0034605//cellular response to heat	GO:0005524//ATP binding	GO:0005634//nucleus;GO:0005829//cytosol	gi|116619644|ref|YP_821800.1|	COG0542	ATP-dependent Clp protease ATP-binding subunit ClpA	O	Posttranslational modification, protein turnover, chaperones
LOC_Os03g25050	LOC_Os03g25050.1	1.35	2.8778	Both-Sig	protein|chaperonin, putative, expressed	K04078|1|4.6e-48|191.8|osa:4332912| chaperonin GroES	GO:0051085//chaperone mediated protein folding requiring cofactor;GO:0006986//response to unfolded protein	GO:0046872//metal ion binding;GO:0051087//chaperone binding;GO:0051082//unfolded protein binding	GO:0005759//mitochondrial matrix	gi|392410918|ref|YP_006447525.1|	COG0234	Co-chaperonin GroES (HSP10)	O	Posttranslational modification, protein turnover, chaperones
LOC_Os07g08840	LOC_Os07g08840.1	1.34	2.7046	Both-Sig	protein|thioredoxin, putative, expressed	K03671|1|5.7e-64|245.0|osa:4342593| thioredoxin 1	GO:0006457//protein folding;GO:0009409//response to cold;GO:0034599//cellular response to oxidative stress;GO:0045454//cell redox homeostasis;GO:0006662//glycerol ether metabolic process;GO:0010497//plasmodesmata-mediated intercellular transport;GO:0043085//positive regulation of catalytic activity;GO:0043086//negative regulation of catalytic activity;GO:0000103//sulfate assimilation;GO:0055114//…	GO:0008047//enzyme activator activity;GO:0016671//oxidoreductase activity, acting on a sulfur group of donors, disulfide as acceptor;GO:0004857//enzyme inhibitor activity;GO:0015035//protein disulfide oxidoreductase activity	GO:0005886//plasma membrane;GO:0005829//cytosol;GO:0048046//apoplast	gi|118577152|ref|YP_876895.1|	COG3118	Negative regulator of GroEL, contains thioredoxin-like and TPR-like domains	O	Posttranslational modification, protein turnover, chaperones
LOC_Os08g41390	LOC_Os08g41390.2	1.33	2.26838	Both-Sig	protein|peptidyl-prolyl isomerase, putative, expressed	K09571|1|0.0e+00|1139.8|dosa:Os08t0525600-01| FK506-binding protein 4/5 [EC:5.2.1.8]	GO:0000413//protein peptidyl-prolyl isomerization;GO:0061077//chaperone-mediated protein folding	GO:0005528//FK506 binding;GO:0003755//peptidyl-prolyl cis-trans isomerase activity;GO:0005516//calmodulin binding	GO:0005789//endoplasmic reticulum membrane	gi|427737752|ref|YP_007057296.1|	COG0545	FKBP-type peptidyl-prolyl cis-trans isomerase	O	Posttranslational modification, protein turnover, chaperones
LOC_Os07g36080	LOC_Os07g36080.3	1.31	6.52523	Both-Sig	protein|oxygen evolving enhancer protein 3 domain containing protein, expressed	K08901|1|7.0e-83|308.1|dosa:Os07t0544800-01| photosystem II oxygen-evolving enhancer protein 3	GO:0015979//photosynthesis	GO:0005509//calcium ion binding	GO:0009654//photosystem II oxygen evolving complex;GO:0019898//extrinsic component of membrane;GO:0009535//chloroplast thylakoid membrane	-	-	-	-	-
LOC_Os01g55830	LOC_Os01g55830.1	1.3	2.15063	Both-Sig	protein|glutathione S-transferase, putative, expressed	K00799|1|6.0e-125|448.4|osa:4326887| glutathione S-transferase [EC:2.5.1.18]	GO:0006749//glutathione metabolic process	GO:0004364//glutathione transferase activity	GO:0005737//cytoplasm	gi|521459445|ref|YP_008152065.1|	COG0625	Glutathione S-transferase	O	Posttranslational modification, protein turnover, chaperones
LOC_Os06g09679	LOC_Os06g09679.2	1.29	2.67942	Both-Sig	protein|chaperonin, putative, expressed	K04078|1|1.2e-132|474.2|osa:4340394| chaperonin GroES	GO:0051085//chaperone mediated protein folding requiring cofactor;GO:0006986//response to unfolded protein;GO:1901671//positive regulation of superoxide dismutase activity	GO:0051087//chaperone binding;GO:0046914//transition metal ion binding;GO:0005524//ATP binding;GO:0051082//unfolded protein binding	GO:0005759//mitochondrial matrix;GO:0009507//chloroplast	gi|296132295|ref|YP_003639542.1|	COG0234	Co-chaperonin GroES (HSP10)	O	Posttranslational modification, protein turnover, chaperones
LOC_Os10g32550	LOC_Os10g32550.1	1.29	2.19698	Both-Sig	protein|T-complex protein, putative, expressed	K04077|1|0.0e+00|1179.1|osa:4348824| chaperonin GroEL	GO:0042026//protein refolding	GO:0005524//ATP binding	GO:0005739//mitochondrion	gi|389877554|ref|YP_006371119.1|	COG0459	Chaperonin GroEL (HSP60 family)	O	Posttranslational modification, protein turnover, chaperones
LOC_Os02g08490	LOC_Os02g08490.1	1.26	4.31113	Both-Sig	protein|chaperone protein clpB 1, putative, expressed	K03695|1|0.0e+00|1872.8|osa:4328515| ATP-dependent Clp protease ATP-binding subunit ClpB	GO:0016485//protein processing;GO:0009408//response to heat	GO:0005524//ATP binding	GO:0009941//chloroplast envelope;GO:0009570//chloroplast stroma;GO:0005739//mitochondrion	gi|427736204|ref|YP_007055748.1|	COG0542	ATP-dependent Clp protease ATP-binding subunit ClpA	O	Posttranslational modification, protein turnover, chaperones
LOC_Os02g51080	LOC_Os02g51080.1	1.25	5.05794	Both-Sig	protein|FAD binding domain containing protein, expressed	K10960|1|3.2e-264|912.1|osa:4330711| geranylgeranyl diphosphate/geranylgeranyl-bacteriochlorophyllide a reductase [EC:1.3.1.83 1.3.1.111]	GO:0055114//oxidation-reduction process;GO:0010189//vitamin E biosynthetic process;GO:0008033//tRNA processing;GO:0015995//chlorophyll biosynthetic process;GO:0015979//photosynthesis	GO:0016628//oxidoreductase activity, acting on the CH-CH group of donors, NAD or NADP as acceptor;GO:0071949//FAD binding;GO:0045550//geranylgeranyl reductase activity	GO:0009507//chloroplast	gi|428770141|ref|YP_007161931.1|	COG0644	Dehydrogenase (flavoprotein)	C	Energy production and conversion
LOC_Os02g43020	LOC_Os02g43020.1	1.24	2.10877	Both-Sig	protein|heat shock protein STI, putative, expressed	K09553|1|0.0e+00|1105.5|dosa:Os02t0644100-01| stress-induced-phosphoprotein 1	GO:0051131//chaperone-mediated protein complex assembly	GO:0070678//preprotein binding;GO:0051879//Hsp90 protein binding	GO:0005737//cytoplasm;GO:0005634//nucleus	gi|166363119|ref|YP_001655392.1|	COG0457	Tetratricopeptide (TPR) repeat	R	General function prediction only
LOC_Os07g44740	LOC_Os07g44740.1	1.24	2.30528	Both-Sig	protein|chaperonin, putative, expressed	K04078|1|7.9e-48|191.0|osa:4344071| chaperonin GroES	GO:0051085//chaperone mediated protein folding requiring cofactor;GO:0006986//response to unfolded protein	GO:0046872//metal ion binding;GO:0051087//chaperone binding;GO:0051082//unfolded protein binding	GO:0005759//mitochondrial matrix	gi|392410918|ref|YP_006447525.1|	COG0234	Co-chaperonin GroES (HSP10)	O	Posttranslational modification, protein turnover, chaperones
LOC_Os05g23740	LOC_Os05g23740.1	1.22	2.2366	Both-Sig	protein|DnaK family protein, putative, expressed	K03283|1|0.0e+00|1310.8|osa:4338354| heat shock 70kDa protein 1/8	GO:0006457//protein folding;GO:0055114//oxidation-reduction process	GO:0005524//ATP binding;GO:0051082//unfolded protein binding;GO:0032440//2-alkenal reductase [NAD(P)] activity	-	gi|427739223|ref|YP_007058767.1|	COG0443	Molecular chaperone DnaK (HSP70)	O	Posttranslational modification, protein turnover, chaperones
LOC_Os03g21040	LOC_Os03g21040.2	1.22	3.01716	Both-Sig	protein|stress responsive protein, putative, expressed	-	-	-	-	-	-	-	-	-
LOC_Os07g49400	LOC_Os07g49400.1	1.19	1.98042	Both-Sig	protein|OsAPx2 - Cytosolic Ascorbate Peroxidase encoding gene 4,5,6,8, expressed	K00434|1|2.6e-143|509.6|dosa:Os07t0694700-01| L-ascorbate peroxidase [EC:1.11.1.11]	-	-	-	-	-	-	-	-
downregulation
LOC_Os01g54860	LOC_Os01g54860.1	0.84	0.49208	Both-Sig	protein|enoyl-CoA hydratase/isomerase family protein, putative, expressed	K05605|1|1.4e-220|766.9|dosa:Os01t0752200-01| 3-hydroxyisobutyryl-CoA hydrolase [EC:3.1.2.4]		GO:0003860//3-hydroxyisobutyryl-CoA hydrolase activity	-	gi|389877475|ref|YP_006371040.1|	COG1024	Enoyl-CoA hydratase/carnithine racemase	I	Lipid transport and metabolism
LOC_Os01g24680	LOC_Os01g24680.1	0.81	0.500267	Both-Sig	protein|3-hydroxyacyl-CoA dehydrogenase, putative, expressed	K10527|1|0.0e+00|1427.9|dosa:Os01t0348600-01| enoyl-CoA hydratase/3-hydroxyacyl-CoA dehydrogenase [EC:4.2.1.17 1.1.1.35 1.1.1.211]	GO:0006631//fatty acid metabolic process;GO:0055114//oxidation-reduction process	GO:0003857//3-hydroxyacyl-CoA dehydrogenase activity;GO:0016508//long-chain-enoyl-CoA hydratase activity	GO:0005730//nucleolus;GO:0005777//peroxisome;GO:0009506//plasmodesma;GO:0005618//cell wall	gi|89901163|ref|YP_523634.1|	COG1250	3-hydroxyacyl-CoA dehydrogenase	I	Lipid transport and metabolism
LOC_Os05g39160	LOC_Os05g39160.1	0.79	0.469888	Both-Sig	protein|expressed protein	-	-	-	-	-	-	-	-	-
LOC_Os12g38440	LOC_Os12g38440.3	0.79	0.452104	Both-Sig	protein|XH domain containing protein, expressed	-	GO:0090502//RNA phosphodiester bond hydrolysis, endonucleolytic	GO:0004526//ribonuclease P activity	GO:0005655//nucleolar ribonuclease P complex	-	-	-	-	-
LOC_Os01g09010	LOC_Os01g09010.1	0.79	0.43824	Both-Sig	protein|transferase family protein, putative, expressed	K19861|1|2.7e-52|208.0|bvg:104902912| benzyl alcohol O-benzoyltransferase [EC:2.3.1.196 2.3.1.232]		GO:0016747//transferase activity, transferring acyl groups other than amino-acyl groups	-	-	-	-	-	-
LOC_Os02g41630	LOC_Os02g41630.2	0.78	0.241589	Both-Sig	protein|phenylalanine ammonia-lyase, putative, expressed	K13064|1|0.0e+00|1377.1|dosa:Os02t0626100-01| phenylalanine/tyrosine ammonia-lyase [EC:4.3.1.25]	GO:0009800//cinnamic acid biosynthetic process;GO:0006559//L-phenylalanine catabolic process	GO:0045548//phenylalanine ammonia-lyase activity	GO:0005737//cytoplasm	gi|427736552|ref|YP_007056096.1|	COG2986	Histidine ammonia-lyase	E	Amino acid transport and metabolism
LOC_Os05g08970	LOC_Os05g08970.1	0.78	0.415343	Both-Sig	protein|SSRP1-like FACT complex subunit, putative, expressed	K09272|1|0.0e+00|1239.9|dosa:Os05t0182600-01| structure-specific recognition protein 1	-	-	-	-	-	-	-	-
LOC_Os06g02900	LOC_Os06g02900.1	0.76	0.398212	Both-Sig	protein|aspartic proteinase nepenthesin-2 precursor, putative, expressed	K02882|1|4.1e-28|127.9|aip:107606484| large subunit ribosomal protein L18Ae!K01381|3|9.9e-14|80.1|smo:SELMODRAFT_406966| saccharopepsin [EC:3.4.23.25]	GO:0006508//proteolysis;GO:0030163//protein catabolic process	GO:0003677//DNA binding;GO:0004190//aspartic-type endopeptidase activity	-	-	-	-	-	-
LOC_Os10g39740	LOC_Os10g39740.1	0.76	0.483086	Both-Sig	protein|glutathione S-transferase, putative, expressed	K00799|1|5.4e-110|399.1|ats:F775_26917| glutathione S-transferase [EC:2.5.1.18]	GO:0006749//glutathione metabolic process	GO:0004364//glutathione transferase activity	GO:0005737//cytoplasm	gi|90023073|ref|YP_528900.1|	COG0625	Glutathione S-transferase	O	Posttranslational modification, protein turnover, chaperones
LOC_Os04g58850	LOC_Os04g58850.1	0.76	0.453881	Both-Sig	protein|harpin-induced protein 1 domain containing protein, expressed	-	GO:0006952//defense response;GO:0007165//signal transduction	GO:0004871//signal transducer activity	GO:0046658//anchored component of plasma membrane;GO:0009506//plasmodesma;GO:0016021//integral component of membrane;GO:0009536//plastid	-	-	-	-	-
LOC_Os02g18410	LOC_Os02g18410.1	0.74	0.420671	Both-Sig	protein|salt stress root protein RS1, putative, expressed	-	GO:0051716//cellular response to stimulus		GO:0046658//anchored component of plasma membrane	-	-	-	-	-
LOC_Os05g14940	LOC_Os05g14940.1	0.74	0.38551	Both-Sig	protein|transposon protein, putative, unclassified, expressed	K04733|1|7.1e-21|104.4|cit:107176641| interleukin-1 receptor-associated kinase 4 [EC:2.7.11.1]	GO:0006357//regulation of transcription from RNA polymerase II promoter;GO:0009791//post-embryonic development	GO:0046872//metal ion binding;GO:0000977//RNA polymerase II regulatory region sequence-specific DNA binding;GO:0046983//protein dimerization activity;GO:0003700//transcription factor activity, sequence-specific DNA binding	GO:0005634//nucleus	-	-	-	-	-
LOC_Os01g68790	LOC_Os01g68790.2	0.73	0.442429	Both-Sig	protein|RNA recognition motif containing protein, putative, expressed	K12741|1|1.7e-33|144.1|spen:107002527| heterogeneous nuclear ribonucleoprotein A1/A3		GO:0003676//nucleic acid binding;GO:0000166//nucleotide binding	-	gi|262196624|ref|YP_003267833.1|	COG0724	RNA recognition motif (RRM) domain	J	Translation, ribosomal structure and biogenesis
LOC_Os11g11050	LOC_Os11g11050.1	0.72	0.37122	Both-Sig	protein|initiation factor 2 subunit family domain containing protein, expressed	K08963|1|5.3e-204|712.2|dosa:Os11t0216900-01| methylthioribose-1-phosphate isomerase [EC:5.3.1.23]	GO:0006413//translational initiation;GO:0019509//L-methionine salvage from methylthioadenosine;GO:0019284//L-methionine salvage from S-adenosylmethionine	GO:0003743//translation initiation factor activity;GO:0046523//S-methyl-5-thioribose-1-phosphate isomerase activity	GO:0009506//plasmodesma;GO:0005737//cytoplasm;GO:0005634//nucleus	gi|288941705|ref|YP_003443945.1|	COG0182	Methylthioribose-1-phosphate isomerase (methionine salvage pathway), a paralog of eIF-2B alpha subunit	E	Amino acid transport and metabolism
LOC_Os03g60620	LOC_Os03g60620.1	0.7	0.243399	Both-Sig	protein|DnaK family protein, putative, expressed	K03283|1|0.0e+00|1270.4|dosa:Os03t0821100-01| heat shock 70kDa protein 1/8		GO:0005524//ATP binding	-	gi|397691407|ref|YP_006528661.1|	COG0443	Molecular chaperone DnaK (HSP70)	O	Posttranslational modification, protein turnover, chaperones
LOC_Os01g15830	LOC_Os01g15830.1	0.69	0.336813	Both-Sig	protein|peroxidase precursor, putative, expressed	K00430|1|1.5e-194|680.2|dosa:Os01t0263300-01| peroxidase [EC:1.11.1.7]	GO:0098869//cellular oxidant detoxification;GO:0006979//response to oxidative stress;GO:0042744//hydrogen peroxide catabolic process;GO:0055114//oxidation-reduction process	GO:0046872//metal ion binding;GO:0020037//heme binding;GO:0004601//peroxidase activity	GO:0005576//extracellular region	-	-	-	-	-
LOC_Os01g64670	LOC_Os01g64670.3	0.69	0.340075	Both-Sig	protein|soluble inorganic pyrophosphatase, putative, expressed	K01507|1|4.9e-113|408.7|dosa:Os01t0866500-01| inorganic pyrophosphatase [EC:3.6.1.1]	GO:0006796//phosphate-containing compound metabolic process	GO:0004427//inorganic diphosphatase activity;GO:0000287//magnesium ion binding	GO:0016020//membrane;GO:0005737//cytoplasm	gi|110639481|ref|YP_679690.1|	COG0221	Inorganic pyrophosphatase	CP	Energy production and conversion
LOC_Os03g08790	LOC_Os03g08790.1	0.68	0.427428	Both-Sig	protein|aspartic proteinase nepenthesin precursor, putative, expressed	-	-	-	-	-	-	-	-	-
LOC_Os07g35480	LOC_Os07g35480.3	0.68	0.216044	Both-Sig	protein|glucan endo-1,3-beta-glucosidase precursor, putative, expressed	K19891|1|4.0e-80|300.8|smo:SELMODRAFT_442025| glucan endo-1,3-beta-glucosidase 1/2/3 [EC:3.2.1.39]	GO:0005975//carbohydrate metabolic process	GO:0004553//hydrolase activity, hydrolyzing O-glycosyl compounds;GO:0030247//polysaccharide binding	GO:0046658//anchored component of plasma membrane	-	-	-	-	-
LOC_Os08g38900	LOC_Os08g38900.1	0.65	0.451365	Both-Sig	protein|caffeoyl-CoA O-methyltransferase, putative, expressed	K18883|1|4.1e-141|502.3|dosa:Os08t0498100-01| tricin synthase [EC:2.1.1.175]	GO:0032259//methylation	GO:0046872//metal ion binding;GO:0008757//S-adenosylmethionine-dependent methyltransferase activity;GO:0008171//O-methyltransferase activity	GO:0005634//nucleus	gi|428224411|ref|YP_007108508.1|	COG4122	Predicted O-methyltransferase YrrM	R	General function prediction only
LOC_Os07g38840	LOC_Os07g38840.2	0.65	0.0669005	Both-Sig	protein|expressed protein	K13217|1|1.3e-125|451.8|aly:ARALYDRAFT_333729| pre-mRNA-processing factor 39	-	-	-	-	-	-	-	-
LOC_Os07g34520	LOC_Os07g34520.2	0.65	0.00764827	Both-Sig	protein|isocitrate lyase, putative, expressed	K01637|1|0.0e+00|1121.7|osa:4343441| isocitrate lyase [EC:4.1.3.1]	GO:0006099//tricarboxylic acid cycle;GO:0006097//glyoxylate cycle	GO:0046872//metal ion binding;GO:0046912//transferase activity, transferring acyl groups, acyl groups converted into alkyl on transfer;GO:0004451//isocitrate lyase activity	GO:0009514//glyoxysome	gi|15828074|ref|NP_302337.1|	COG2224	Isocitrate lyase	C	Energy production and conversion
LOC_Os07g05690	LOC_Os07g05690.1	0.64	0.480822	Both-Sig	protein|expressed protein	-	-	-	-	-	-	-	-	-
LOC_Os06g35520	LOC_Os06g35520.1	0.61	0.208215	Both-Sig	protein|peroxidase precursor, putative, expressed	K00430|1|4.3e-200|698.7|osa:4341249| peroxidase [EC:1.11.1.7]	GO:0098869//cellular oxidant detoxification;GO:0006979//response to oxidative stress;GO:0042744//hydrogen peroxide catabolic process;GO:0055114//oxidation-reduction process	GO:0046872//metal ion binding;GO:0020037//heme binding;GO:0004601//peroxidase activity	GO:0005576//extracellular region	-	-	-	-	-
LOC_Os01g03390	LOC_Os01g03390.1	0.61	0.0476949	Both-Sig	protein|BBTI7 - Bowman-Birk type bran trypsin inhibitor precursor, expressed	-	GO:0010951//negative regulation of endopeptidase activity	GO:0004867//serine-type endopeptidase inhibitor activity	GO:0005576//extracellular region	-	-	-	-	-
LOC_Os03g55420	LOC_Os03g55420.1	0.59	0.205845	Both-Sig	protein|peroxidase precursor, putative, expressed	K00430|1|4.4e-180|632.1|osa:4334201| peroxidase [EC:1.11.1.7]	GO:0098869//cellular oxidant detoxification;GO:0006979//response to oxidative stress;GO:0042744//hydrogen peroxide catabolic process;GO:0055114//oxidation-reduction process	GO:0046872//metal ion binding;GO:0020037//heme binding;GO:0004601//peroxidase activity	GO:0005576//extracellular region	-	-	-	-	-
LOC_Os01g13210	LOC_Os01g13210.2	0.59	0.380991	Both-Sig	protein|salt stress root protein RS1, putative, expressed	-	GO:0051716//cellular response to stimulus		GO:0046658//anchored component of plasma membrane	-	-	-	-	-
LOC_Os11g45990	LOC_Os11g45990.1	0.59	0.0822021	Both-Sig	protein|von Willebrand factor type A domain containing protein, putative, expressed	-	-	-	-	gi|434398532|ref|YP_007132536.1|	COG2304	Secreted protein containing bacterial Ig-like domain and vWFA domain	R	General function prediction only
LOC_Os11g02389	LOC_Os11g02389.1	0.57	0.19533	Both-Sig	protein|protease inhibitor/seed storage/LTP family, putative, expressed	-	GO:0006869//lipid transport;GO:0006508//proteolysis	GO:0008289//lipid binding;GO:0008233//peptidase activity	-	-	-	-	-	-
LOC_Os04g55650	LOC_Os04g55650.2	0.53	0.359253	Both-Sig	protein|oryzain alpha chain precursor, putative, expressed	K16292|1|4.5e-97|355.9|ppp:PHYPADRAFT_204314| KDEL-tailed cysteine endopeptidase [EC:3.4.22.-]	GO:0006508//proteolysis	GO:0008234//cysteine-type peptidase activity	-	gi|88604358|ref|YP_504536.1|	COG4870	Cysteine protease, C1A family	O	Posttranslational modification, protein turnover, chaperones
LOC_Os06g06250	LOC_Os06g06250.2	0.51	0.208925	Both-Sig	protein|GDSL-like lipase/acylhydrolase, putative, expressed	K21026|1|5.2e-214|745.0|dosa:Os06t0156600-01| acetylajmaline esterase [EC:3.1.1.80]		GO:0016788//hydrolase activity, acting on ester bonds	-	-	-	-	-	-
LOC_Os06g48180	LOC_Os06g48180.1	0.51	0.034101	Both-Sig	protein|glycosyl hydrolases family 16, putative, expressed	K08235|1|1.1e-110|401.4|bvg:104892471| xyloglucan:xyloglucosyl transferase [EC:2.4.1.207]!K14504|2|5.6e-110|399.1|vvi:100266747| xyloglucan:xyloglucosyl transferase TCH4 [EC:2.4.1.207]	GO:0071555//cell wall organization;GO:0010411//xyloglucan metabolic process;GO:0042546//cell wall biogenesis	GO:0016762//xyloglucan:xyloglucosyl transferase activity;GO:0004553//hydrolase activity, hydrolyzing O-glycosyl compounds	GO:0005618//cell wall;GO:0048046//apoplast	-	-	-	-	-
LOC_Os05g04380	LOC_Os05g04380.1	0.51	0.351474	Both-Sig	protein|peroxidase precursor, putative, expressed	K00430|1|4.1e-152|539.3|sita:101763346| peroxidase [EC:1.11.1.7]	GO:0098869//cellular oxidant detoxification;GO:0006979//response to oxidative stress;GO:0042744//hydrogen peroxide catabolic process;GO:0009664//plant-type cell wall organization;GO:0055114//oxidation-reduction process	GO:0046872//metal ion binding;GO:0020037//heme binding;GO:0004601//peroxidase activity	GO:0009505//plant-type cell wall;GO:0005576//extracellular region	-	-	-	-	-
LOC_Os01g24710	LOC_Os01g24710.4	0.49	0.0419681	Both-Sig	protein|jacalin-like lectin domain containing protein, expressed	-	-	GO:0030246//carbohydrate binding	-	-	-	-	-	-
LOC_Os04g40990	LOC_Os04g40990.1	0.49	0.262321	Both-Sig	protein|malate synthase, glyoxysomal, putative, expressed	K01638|1|0.0e+00|1156.7|osa:9268154| malate synthase [EC:2.3.3.9]	GO:0006099//tricarboxylic acid cycle;GO:0006097//glyoxylate cycle	GO:0004474//malate synthase activity	GO:0009514//glyoxysome	gi|220918295|ref|YP_002493599.1|	COG2225	Malate synthase	C	Energy production and conversion
LOC_Os03g48770	LOC_Os03g48770.1	0.48	0.0426261	Both-Sig	protein|Cupin domain containing protein, expressed	K11426|1|2.5e-41|170.6|sly:101250545| SET and MYND domain-containing protein	GO:0033609//oxalate metabolic process;GO:0055114//oxidation-reduction process	GO:0045735//nutrient reservoir activity;GO:0030145//manganese ion binding;GO:0046564//oxalate decarboxylase activity;GO:0050162//oxalate oxidase activity	GO:0005618//cell wall;GO:0048046//apoplast	-	-	-	-	-
LOC_Os02g32980	LOC_Os02g32980.1	0.42	0.148922	Both-Sig	protein|Cupin domain containing protein, expressed	K11426|1|2.2e-32|141.0|sly:101250545| SET and MYND domain-containing protein	GO:0033609//oxalate metabolic process	GO:0045735//nutrient reservoir activity;GO:0030145//manganese ion binding;GO:0046564//oxalate decarboxylase activity	GO:0005618//cell wall;GO:0048046//apoplast	-	-	-	-	-
LOC_Os06g06290	LOC_Os06g06290.1	0.35	0.183634	Both-Sig	protein|GDSL-like lipase/acylhydrolase, putative, expressed	K21026|1|1.7e-199|696.8|obr:102709284| acetylajmaline esterase [EC:3.1.1.80]	-	-	-	gi|186682462|ref|YP_001865658.1|	COG3240	Phospholipase/lecithinase/hemolysin	IR	Lipid transport and metabolism
LOC_Os05g11910	LOC_Os05g11910.1	0.21	0.0576832	Both-Sig	protein|GDSL-like lipase/acylhydrolase, putative, expressed	K21026|1|3.6e-215|748.8|dosa:Os05t0209600-01| acetylajmaline esterase [EC:3.1.1.80]		GO:0016788//hydrolase activity, acting on ester bonds	-	gi|186682462|ref|YP_001865658.1|	COG3240	Phospholipase/lecithinase/hemolysin	IR	Lipid transport and metabolism

## Sheet: SP3 vs. FP3
Table S6 The same expression trend of the cor-DEGs-DAPs genes between SP and FP.
SP3 vs. FP3
upregulation
mRNA_ID	Pro_ID	Protein_FC	mRNA_FC	Significant	Description	KEGG(ko_id|rank|evalue|score|identity|ko_definition)	GO Biological_Process	GO Molecular_Function	GO Cellular_Component	Protein_or_Domain	COG ID	COG Function-Description	COG Code	COG Function-Categories
LOC_Os03g39610	LOC_Os03g39610.1	1.68	2.45505	Both-Sig	protein|chlorophyll A-B binding protein, putative, expressed	K08913|1|5.2e-155|548.5|dosa:Os03t0592500-01|	GO:0009416//response to light stimulus;GO:0018298//protein-chromophore linkage;GO:0009768//photosynthesis, light harvesting in photosystem I	GO:0016168//chlorophyll binding;GO:0046872//metal ion binding;GO:0031409//pigment binding	GO:0016021//integral component of membrane;GO:0009522//photosystem I;GO:0009941//chloroplast envelope;GO:0009535//chloroplast thylakoid membrane;GO:0009523//photosystem II;GO:0010287//plastoglobule	-	-	-	-	-
LOC_Os07g04840	LOC_Os07g04840.1	1.59	2.28247	Both-Sig	protein|PsbP, putative, expressed	K02717|1|2.8e-137|489.6|osa:4342370|	GO:0015979//photosynthesis	GO:0005509//calcium ion binding	GO:0009654//photosystem II oxygen evolving complex;GO:0019898//extrinsic component of membrane;GO:0009535//chloroplast thylakoid membrane	-	-	-	-	-
LOC_Os03g11540	LOC_Os03g11540.1	1.55	2.44313	Both-Sig	protein|RPA1B - Putative single-stranded DNA binding complex subunit 1, expressed	K07466|1|0.0e+00|1238.0|osa:4332052| replication factor A1	GO:0006260//DNA replication;GO:0006310//DNA recombination;GO:0006281//DNA repair	GO:0046872//metal ion binding;GO:0003677//DNA binding;GO:0005515//protein binding	GO:0005662//DNA replication factor A complex	-	-	-	-	-
LOC_Os06g46680	LOC_Os06g46680.1	1.26	2.24881	Both-Sig	protein|cytochrome P450, putative, expressed	K00517|1|8.4e-193|675.2|gmx:100783249|	GO:0044550//secondary metabolite biosynthetic process;GO:0055114//oxidation-reduction process	GO:0016709//oxidoreductase activity, acting on paired donors, with incorporation or reduction of molecular oxygen, NAD(P)H as one donor, and incorporation of one atom of oxygen;GO:0020037//heme binding;GO:0005506//iron ion binding	GO:0016021//integral component of membrane;GO:0005886//plasma membrane	gi|328543573|ref|YP_004303682.1|	COG2124	Cytochrome P450	QV	Secondary metabolites biosynthesis, transport and catabolism
LOC_Os01g04230	LOC_Os01g04230.1	1.26	2.24602	Both-Sig	protein|inactive receptor kinase At2g26730 precursor, putative, expressed	K04733|1|2.4e-146|521.2|smo:SELMODRAFT_156455| interleukin-1 receptor-associated kinase 4 [EC:2.7.11.1]	GO:0006468//protein phosphorylation	GO:0004672//protein kinase activity;GO:0005524//ATP binding	GO:0016021//integral component of membrane;GO:0009536//plastid	gi|313675513|ref|YP_004053509.1|	COG4886	Leucine-rich repeat (LRR) protein	K	Transcription
downregulation
LOC_Os01g32080	LOC_Os01g32080.1	0.83	0.461183	Both-Sig	protein|thiamine pyrophosphate enzyme, C-terminal TPP binding domain containing protein, expressed	K12261|1|0.0e+00|1135.6|osa:4324491| 2-hydroxyacyl-CoA lyase 1 [EC:4.1.-.-]	-	-	-	gi|15607260|ref|NP_214632.1|	COG0028	Acetolactate synthase large subunit or other thiamine pyrophosphate-requiring enzyme	EH	Amino acid transport and metabolism
LOC_Os01g24680	LOC_Os01g24680.1	0.8	0.460014	Both-Sig	protein|3-hydroxyacyl-CoA dehydrogenase, putative, expressed	K10527|1|0.0e+00|1427.9|dosa:Os01t0348600-01| enoyl-CoA hydratase/3-hydroxyacyl-CoA dehydrogenase [EC:4.2.1.17 1.1.1.35 1.1.1.211]	GO:0006631//fatty acid metabolic process;GO:0055114//oxidation-reduction process	GO:0003857//3-hydroxyacyl-CoA dehydrogenase activity;GO:0016508//long-chain-enoyl-CoA hydratase activity	GO:0005730//nucleolus;GO:0005777//peroxisome;GO:0009506//plasmodesma;GO:0005618//cell wall	gi|89901163|ref|YP_523634.1|	COG1250	3-hydroxyacyl-CoA dehydrogenase	I	Lipid transport and metabolism
LOC_Os09g21230	LOC_Os09g21230.1	0.8	0.35906	Both-Sig	protein|AMP-binding enzyme, putative, expressed	K15164|1|4.3e-191|669.8|aly:ARALYDRAFT_314757| mediator of RNA polymerase II transcription subunit 13!K01895|2|2.5e-37|159.1|vcn:VOLCADRAFT_103924| acetyl-CoA synthetase [EC:6.2.1.1]	GO:0008152//metabolic process	GO:0016874//ligase activity	GO:0016021//integral component of membrane	gi|434400693|ref|YP_007134697.1|	COG0365	Acyl-coenzyme A synthetase/AMP-(fatty) acid ligase	I	Lipid transport and metabolism
LOC_Os06g11135	LOC_Os06g11135.1	0.78	0.426365	Both-Sig	protein|gibberellin receptor GID1L2, putative, expressed	K17872|1|1.9e-188|659.8|osa:4340478| NADH:ubiquinone reductase (non-electrogenic) [EC:1.6.5.9]!K20506|3|2.2e-75|284.3|egu:105060863| tuliposide A-converting enzyme [EC:4.2.99.22]	GO:0055114//oxidation-reduction process	GO:0016787//hydrolase activity;GO:0016491//oxidoreductase activity	-	gi|284042491|ref|YP_003392831.1|	COG0657	Acetyl esterase/lipase	I	Lipid transport and metabolism
LOC_Os01g09010	LOC_Os01g09010.1	0.77	0.140995	Both-Sig	protein|transferase family protein, putative, expressed	K19861|1|2.7e-52|208.0|bvg:104902912| benzyl alcohol O-benzoyltransferase [EC:2.3.1.196 2.3.1.232]		GO:0016747//transferase activity, transferring acyl groups other than amino-acyl groups	-	-	-	-	-	-
LOC_Os03g45340	LOC_Os03g45340.1	0.74	0.440277	Both-Sig	protein|hsp20/alpha crystallin family protein, putative, expressed	K00703|1|5.5e-12|73.6|ats:F775_23677| starch synthase [EC:2.4.1.21]!K13993|2|3.0e-10|67.8|gmx:100526965| HSP20 family protein			GO:0016021//integral component of membrane	-	-	-	-	-
LOC_Os06g43640	LOC_Os06g43640.1	0.74	0.372258	Both-Sig	protein|Ser/Thr protein phosphatase family protein, putative, expressed	-	GO:0055062//phosphate ion homeostasis;GO:0006470//protein dephosphorylation	GO:0046872//metal ion binding;GO:0003993//acid phosphatase activity;GO:0004722//protein serine/threonine phosphatase activity	GO:0008287//protein serine/threonine phosphatase complex;GO:0009505//plant-type cell wall;GO:0005773//vacuole;GO:0005829//cytosol	gi|408674929|ref|YP_006874677.1|	COG1409	3',5'-cyclic AMP phosphodiesterase CpdA	T	Signal transduction mechanisms
LOC_Os02g18410	LOC_Os02g18410.1	0.73	0.36131	Both-Sig	protein|salt stress root protein RS1, putative, expressed	-	GO:0051716//cellular response to stimulus		GO:0046658//anchored component of plasma membrane	-	-	-	-	-
LOC_Os07g30970	LOC_Os07g30970.1	0.73	0.471747	Both-Sig	protein|nucleoside diphosphate kinase, putative, expressed	K00940|1|9.4e-85|314.3|dosa:Os07t0492000-01| nucleoside-diphosphate kinase [EC:2.7.4.6]	GO:0006165//nucleoside diphosphate phosphorylation;GO:0006228//UTP biosynthetic process;GO:0006183//GTP biosynthetic process;GO:0006241//CTP biosynthetic process	GO:0004550//nucleoside diphosphate kinase activity;GO:0046872//metal ion binding;GO:0005524//ATP binding	GO:0005622//intracellular	gi|16331190|ref|NP_441918.1|	COG0105	Nucleoside diphosphate kinase	F	Nucleotide transport and metabolism
LOC_Os11g05860	LOC_Os11g05860.1	0.73	0.362499	Both-Sig	protein|harpin-induced protein 1 domain containing protein, expressed	-	GO:0006952//defense response;GO:0007165//signal transduction	GO:0004871//signal transducer activity	GO:0016021//integral component of membrane;GO:0009506//plasmodesma;GO:0046658//anchored component of plasma membrane	-	-	-	-	-
LOC_Os11g02389	LOC_Os11g02389.1	0.72	0.0831683	Both-Sig	protein|protease inhibitor/seed storage/LTP family, putative, expressed	-	GO:0006869//lipid transport;GO:0006508//proteolysis	GO:0008289//lipid binding;GO:0008233//peptidase activity	-	-	-	-	-	-
LOC_Os03g49380	LOC_Os03g49380.1	0.71	0.281941	Both-Sig	protein|lipoxygenase, putative, expressed	K15718|1|0.0e+00|1802.3|dosa:Os03t0700700-01| linoleate 9S-lipoxygenase [EC:1.13.11.58]	GO:0031408//oxylipin biosynthetic process;GO:0055114//oxidation-reduction process	GO:0046872//metal ion binding;GO:0016702//oxidoreductase activity, acting on single donors with incorporation of molecular oxygen, incorporation of two atoms of oxygen	-	-	-	-	-	-
LOC_Os02g21460	LOC_Os02g21460.2	0.7	0.480061	Both-Sig	protein|uncharacterized protein yqjG, putative, expressed	K07393|1|1.6e-174|613.6|bdi:100826879| putative glutathione S-transferase		GO:0016740//transferase activity	-	gi|153008934|ref|YP_001370149.1|	COG0435	Glutathionyl-hydroquinone reductase	C	Energy production and conversion
LOC_Os01g18170	LOC_Os01g18170.1	0.69	0.37767	Both-Sig	protein|Cupin domain containing protein, expressed	K11426|1|5.1e-39|162.9|sly:101250545| SET and MYND domain-containing protein	GO:2000280//regulation of root development;GO:0010497//plasmodesmata-mediated intercellular transport;GO:0033609//oxalate metabolic process	GO:0045735//nutrient reservoir activity;GO:0030145//manganese ion binding;GO:0046564//oxalate decarboxylase activity	GO:0009506//plasmodesma;GO:0005618//cell wall;GO:0048046//apoplast	-	-	-	-	-
LOC_Os02g41630	LOC_Os02g41630.2	0.68	0.0951406	Both-Sig	protein|phenylalanine ammonia-lyase, putative, expressed	K13064|1|0.0e+00|1377.1|dosa:Os02t0626100-01| phenylalanine/tyrosine ammonia-lyase [EC:4.3.1.25]	GO:0009800//cinnamic acid biosynthetic process;GO:0006559//L-phenylalanine catabolic process	GO:0045548//phenylalanine ammonia-lyase activity	GO:0005737//cytoplasm	gi|427736552|ref|YP_007056096.1|	COG2986	Histidine ammonia-lyase	E	Amino acid transport and metabolism
LOC_Os02g57260	LOC_Os02g57260.1	0.67	0.343014	Both-Sig	protein|3-ketoacyl-CoA thiolase, peroxisomal precursor, putative, expressed	K07513|1|8.6e-251|867.5|dosa:Os02t0817700-02| acetyl-CoA acyltransferase 1 [EC:2.3.1.16]	GO:0008152//metabolic process	GO:0016747//transferase activity, transferring acyl groups other than amino-acyl groups	-	gi|78044349|ref|YP_360436.1|	COG0183	Acetyl-CoA acetyltransferase	I	Lipid transport and metabolism
LOC_Os02g50240	LOC_Os02g50240.1	0.67	0.37557	Both-Sig	protein|glutamine synthetase, catalytic domain containing protein, expressed	K01915|1|1.2e-215|750.4|dosa:Os02t0735200-01| glutamine synthetase [EC:6.3.1.2]	GO:0009399//nitrogen fixation;GO:0006542//glutamine biosynthetic process	GO:0004356//glutamate-ammonia ligase activity;GO:0005524//ATP binding	GO:0005737//cytoplasm	gi|470180041|ref|YP_007566085.1|	COG0174	Glutamine synthetase	E	Amino acid transport and metabolism
LOC_Os02g44870	LOC_Os02g44870.1	0.67	0.497633	Both-Sig	protein|dehydrin, putative, expressed	-	GO:0009737//response to abscisic acid;GO:0009414//response to water deprivation;GO:0009631//cold acclimation		GO:0016020//membrane;GO:0005829//cytosol	-	-	-	-	-
LOC_Os01g13210	LOC_Os01g13210.2	0.66	0.132345	Both-Sig	protein|salt stress root protein RS1, putative, expressed	-	GO:0051716//cellular response to stimulus		GO:0046658//anchored component of plasma membrane	-	-	-	-	-
LOC_Os11g47580	LOC_Os11g47580.1	0.63	0.00715423	Both-Sig	protein|glycosyl hydrolase, putative, expressed	K01183|1|8.8e-114|411.8|sita:101786936| chitinase [EC:3.2.1.14]	GO:0005975//carbohydrate metabolic process;GO:0006032//chitin catabolic process;GO:0006952//defense response	GO:0004568//chitinase activity;GO:0008061//chitin binding	GO:0005576//extracellular region	-	-	-	-	-
LOC_Os06g11660	LOC_Os06g11660.1	0.63	0.135801	Both-Sig	protein|phosphate-induced protein 1 conserved region domain containing protein, expressed	-	-	-	-	-	-	-	-	-
LOC_Os10g39740	LOC_Os10g39740.1	0.63	0.471281	Both-Sig	protein|glutathione S-transferase, putative, expressed	K00799|1|5.4e-110|399.1|ats:F775_26917| glutathione S-transferase [EC:2.5.1.18]	GO:0006749//glutathione metabolic process	GO:0004364//glutathione transferase activity	GO:0005737//cytoplasm	gi|90023073|ref|YP_528900.1|	COG0625	Glutathione S-transferase	O	Posttranslational modification, protein turnover, chaperones
LOC_Os04g57440	LOC_Os04g57440.1	0.62	0.355363	Both-Sig	protein|oryzain beta chain precursor, putative, expressed	K00939|1|1.1e-131|471.9|sita:101766841| adenylate kinase [EC:2.7.4.3]!K16292|2|8.7e-129|462.2|ppp:PHYPADRAFT_204314| KDEL-tailed cysteine endopeptidase [EC:3.4.22.-]	-	-	-	gi|88604358|ref|YP_504536.1|	COG4870	Cysteine protease, C1A family	O	Posttranslational modification, protein turnover, chaperones
LOC_Os08g44340	LOC_Os08g44340.1	0.62	0.403235	Both-Sig	protein|monodehydroascorbate reductase, putative, expressed	K08232|1|1.0e-248|860.5|osa:4346299| monodehydroascorbate reductase (NADH) [EC:1.6.5.4]	GO:0045454//cell redox homeostasis;GO:0055114//oxidation-reduction process	GO:0050660//flavin adenine dinucleotide binding;GO:0016491//oxidoreductase activity	GO:0005623//cell	gi|352517589|ref|YP_004886906.1|	COG0446	NADPH-dependent 2,4-dienoyl-CoA reductase, sulfur reductase, or a related oxidoreductase	I	Lipid transport and metabolism
LOC_Os07g35480	LOC_Os07g35480.3	0.62	0.0939796	Both-Sig	protein|glucan endo-1,3-beta-glucosidase precursor, putative, expressed	K19891|1|4.0e-80|300.8|smo:SELMODRAFT_442025| glucan endo-1,3-beta-glucosidase 1/2/3 [EC:3.2.1.39]	GO:0005975//carbohydrate metabolic process	GO:0004553//hydrolase activity, hydrolyzing O-glycosyl compounds;GO:0030247//polysaccharide binding	GO:0046658//anchored component of plasma membrane	-	-	-	-	-
LOC_Os01g05810	LOC_Os01g05810.1	0.61	0.133397	Both-Sig	protein|gamma-glutamyltranspeptidase 1 precursor, putative, expressed	K18592|1|0.0e+00|1234.2|osa:4324525| gamma-glutamyltranspeptidase / glutathione hydrolase / leukotriene-C4 hydrolase [EC:2.3.2.2 3.4.19.13 3.4.19.14]!K00681|2|1.0e-305|1050.4|osa:4324526| gamma-glutamyltranspeptidase / glutathione hydrolase [EC:2.3.2.2 3.4.19.13]	GO:0006749//glutathione metabolic process	GO:0003840//gamma-glutamyltransferase activity	GO:0016021//integral component of membrane	gi|347537908|ref|YP_004845332.1|	COG0405	Gamma-glutamyltranspeptidase	E	Amino acid transport and metabolism
LOC_Os06g48030	LOC_Os06g48030.1	0.61	0.454773	Both-Sig	protein|peroxidase precursor, putative, expressed	K00430|1|6.0e-188|658.3|dosa:Os06t0695500-01| peroxidase [EC:1.11.1.7]	GO:0098869//cellular oxidant detoxification;GO:0006979//response to oxidative stress;GO:0042744//hydrogen peroxide catabolic process;GO:0055114//oxidation-reduction process	GO:0046872//metal ion binding;GO:0020037//heme binding;GO:0004601//peroxidase activity	GO:0005576//extracellular region;GO:0005739//mitochondrion	-	-	-	-	-
LOC_Os01g51540	LOC_Os01g51540.1	0.61	0.219307	Both-Sig	protein|cytidine/deoxycytidylate deaminase, putative, expressed	K01489|1|3.1e-170|599.4|osa:4325937| cytidine deaminase [EC:3.5.4.5]	GO:0009972//cytidine deamination	GO:0004126//cytidine deaminase activity;GO:0008270//zinc ion binding	GO:0005829//cytosol	gi|338174875|ref|YP_004651685.1|	COG0295	Cytidine deaminase	F	Nucleotide transport and metabolism
LOC_Os04g56160	LOC_Os04g56160.1	0.61	0.333877	Both-Sig	protein|plasma membrane ATPase, putative, expressed	K01535|1|0.0e+00|1852.4|osa:4337257| H+-transporting ATPase [EC:3.6.3.6]	GO:0051453//regulation of intracellular pH;GO:0006754//ATP biosynthetic process;GO:1902600//hydrogen ion transmembrane transport	GO:0008553//hydrogen-exporting ATPase activity, phosphorylative mechanism;GO:0046872//metal ion binding;GO:0005524//ATP binding	GO:0005887//integral component of plasma membrane;GO:0043231//intracellular membrane-bounded organelle	gi|379012570|ref|YP_005270382.1|	COG0474	Magnesium-transporting ATPase (P-type)	P	Inorganic ion transport and metabolism
LOC_Os11g47820	LOC_Os11g47820.2	0.6	0.419973	Both-Sig	protein|glucan endo-1,3-beta-glucosidase precursor, putative, expressed	K19893|1|3.2e-45|184.5|sita:101769517| glucan endo-1,3-beta-glucosidase 5/6 [EC:3.2.1.39]!K19892|2|8.8e-43|176.4|sind:105168989| glucan endo-1,3-beta-glucosidase 4 [EC:3.2.1.39]	GO:0005975//carbohydrate metabolic process;GO:0006952//defense response	GO:0030247//polysaccharide binding;GO:0042973//glucan endo-1,3-beta-D-glucosidase activity	GO:0046658//anchored component of plasma membrane	-	-	-	-	-
LOC_Os02g12680	LOC_Os02g12680.1	0.58	0.449904	Both-Sig	protein|cytochrome P450, putative, expressed	K01723|1|2.5e-291|1002.3|osa:4328742| hydroperoxide dehydratase [EC:4.2.1.92]	GO:0031408//oxylipin biosynthetic process;GO:0016125//sterol metabolic process;GO:0055114//oxidation-reduction process	GO:0047987//hydroperoxide dehydratase activity;GO:0004497//monooxygenase activity;GO:0005506//iron ion binding;GO:0020037//heme binding;GO:0016705//oxidoreductase activity, acting on paired donors, with incorporation or reduction of molecular oxygen	-	-	-	-	-	-
LOC_Os02g50350	LOC_Os02g50350.2	0.57	0.397511	Both-Sig	protein|dihydroorotate dihydrogenase protein, putative, expressed	K00207|1|7.7e-230|797.7|osa:4330657| dihydropyrimidine dehydrogenase (NADP+) [EC:1.3.1.2]	GO:0055114//oxidation-reduction process;GO:0006212//uracil catabolic process;GO:0006207//'de novo' pyrimidine nucleobase biosynthetic process	GO:0004152//dihydroorotate dehydrogenase activity;GO:0017113//dihydropyrimidine dehydrogenase (NADP+) activity	GO:0009570//chloroplast stroma	gi|383767594|ref|YP_005446576.1|	COG0167	Dihydroorotate dehydrogenase	F	Nucleotide transport and metabolism
LOC_Os08g38900	LOC_Os08g38900.1	0.56	0.211182	Both-Sig	protein|caffeoyl-CoA O-methyltransferase, putative, expressed	K18883|1|4.1e-141|502.3|dosa:Os08t0498100-01| tricin synthase [EC:2.1.1.175]	GO:0032259//methylation	GO:0046872//metal ion binding;GO:0008757//S-adenosylmethionine-dependent methyltransferase activity;GO:0008171//O-methyltransferase activity	GO:0005634//nucleus	gi|428224411|ref|YP_007108508.1|	COG4122	Predicted O-methyltransferase YrrM	R	General function prediction only
LOC_Os05g04380	LOC_Os05g04380.1	0.56	0.178053	Both-Sig	protein|peroxidase precursor, putative, expressed	K00430|1|4.1e-152|539.3|sita:101763346| peroxidase [EC:1.11.1.7]	GO:0098869//cellular oxidant detoxification;GO:0006979//response to oxidative stress;GO:0042744//hydrogen peroxide catabolic process;GO:0009664//plant-type cell wall organization;GO:0055114//oxidation-reduction process	GO:0046872//metal ion binding;GO:0020037//heme binding;GO:0004601//peroxidase activity	GO:0009505//plant-type cell wall;GO:0005576//extracellular region	-	-	-	-	-
LOC_Os06g35520	LOC_Os06g35520.1	0.55	0.0222486	Both-Sig	protein|peroxidase precursor, putative, expressed	K00430|1|4.3e-200|698.7|osa:4341249| peroxidase [EC:1.11.1.7]	GO:0098869//cellular oxidant detoxification;GO:0006979//response to oxidative stress;GO:0042744//hydrogen peroxide catabolic process;GO:0055114//oxidation-reduction process	GO:0046872//metal ion binding;GO:0020037//heme binding;GO:0004601//peroxidase activity	GO:0005576//extracellular region	-	-	-	-	-
LOC_Os11g20160	LOC_Os11g20160.1	0.55	0.316976	Both-Sig	protein|O-methyltransferase, putative, expressed	K16040|1|1.1e-65|252.3|vvi:100233030| trans-resveratrol di-O-methyltransferase [EC:2.1.1.240]!K13262|2|2.9e-63|244.2|vvi:100243529| isoflavone-7-O-methyltransferase [EC:2.1.1.150]!K13230|3|8.0e-53|209.5|zma:100147731| 2,4,7-trihydroxy-1,4-benzoxazin-3-one-glucoside 7-O-methyltransferase [EC:2.1.1.241]	GO:0032259//methylation;GO:0019438//aromatic compound biosynthetic process	GO:0046983//protein dimerization activity;GO:0008757//S-adenosylmethionine-dependent methyltransferase activity;GO:0008171//O-methyltransferase activity	-	-	-	-	-	-
LOC_Os03g55420	LOC_Os03g55420.1	0.54	0.0608907	Both-Sig	protein|peroxidase precursor, putative, expressed	K00430|1|4.4e-180|632.1|osa:4334201| peroxidase [EC:1.11.1.7]	GO:0098869//cellular oxidant detoxification;GO:0006979//response to oxidative stress;GO:0042744//hydrogen peroxide catabolic process;GO:0055114//oxidation-reduction process	GO:0046872//metal ion binding;GO:0020037//heme binding;GO:0004601//peroxidase activity	GO:0005576//extracellular region	-	-	-	-	-
LOC_Os06g48180	LOC_Os06g48180.1	0.54	0.0267761	Both-Sig	protein|glycosyl hydrolases family 16, putative, expressed	K08235|1|1.1e-110|401.4|bvg:104892471| xyloglucan:xyloglucosyl transferase [EC:2.4.1.207]!K14504|2|5.6e-110|399.1|vvi:100266747| xyloglucan:xyloglucosyl transferase TCH4 [EC:2.4.1.207]	GO:0071555//cell wall organization;GO:0010411//xyloglucan metabolic process;GO:0042546//cell wall biogenesis	GO:0016762//xyloglucan:xyloglucosyl transferase activity;GO:0004553//hydrolase activity, hydrolyzing O-glycosyl compounds	GO:0005618//cell wall;GO:0048046//apoplast	-	-	-	-	-
LOC_Os08g40690	LOC_Os08g40690.1	0.54	0.282817	Both-Sig	protein|glycosyl hydrolase, putative, expressed	K01183|1|9.5e-79|295.4|sbi:SORBI_05g008530| chitinase [EC:3.2.1.14]	GO:0006032//chitin catabolic process;GO:0045493//xylan catabolic process	GO:0004568//chitinase activity;GO:0008061//chitin binding	GO:0005576//extracellular region	-	-	-	-	-
LOC_Os07g38840	LOC_Os07g38840.2	0.54	0.0134816	Both-Sig	protein|expressed protein	K13217|1|1.3e-125|451.8|aly:ARALYDRAFT_333729| pre-mRNA-processing factor 39	-	-	-	-	-	-	-	-
LOC_Os06g02900	LOC_Os06g02900.1	0.53	0.394039	Both-Sig	protein|aspartic proteinase nepenthesin-2 precursor, putative, expressed	K02882|1|4.1e-28|127.9|aip:107606484| large subunit ribosomal protein L18Ae!K01381|3|9.9e-14|80.1|smo:SELMODRAFT_406966| saccharopepsin [EC:3.4.23.25]	GO:0006508//proteolysis;GO:0030163//protein catabolic process	GO:0003677//DNA binding;GO:0004190//aspartic-type endopeptidase activity	-	-	-	-	-	-
LOC_Os01g24710	LOC_Os01g24710.4	0.49	0.00711123	Both-Sig	protein|jacalin-like lectin domain containing protein, expressed	-		GO:0030246//carbohydrate binding	-	-	-	-	-	-
LOC_Os04g55650	LOC_Os04g55650.2	0.48	0.194585	Both-Sig	protein|oryzain alpha chain precursor, putative, expressed	K16292|1|4.5e-97|355.9|ppp:PHYPADRAFT_204314| KDEL-tailed cysteine endopeptidase [EC:3.4.22.-]	GO:0006508//proteolysis	GO:0008234//cysteine-type peptidase activity	-	gi|88604358|ref|YP_504536.1|	COG4870	Cysteine protease, C1A family	O	Posttranslational modification, protein turnover, chaperones
LOC_Os07g34520	LOC_Os07g34520.2	0.47	0.00139378	Both-Sig	protein|isocitrate lyase, putative, expressed	K01637|1|0.0e+00|1121.7|osa:4343441| isocitrate lyase [EC:4.1.3.1]	GO:0006099//tricarboxylic acid cycle;GO:0006097//glyoxylate cycle	GO:0046872//metal ion binding;GO:0046912//transferase activity, transferring acyl groups, acyl groups converted into alkyl on transfer;GO:0004451//isocitrate lyase activity	GO:0009514//glyoxysome	gi|15828074|ref|NP_302337.1|	COG2224	Isocitrate lyase	C	Energy production and conversion
LOC_Os06g06250	LOC_Os06g06250.2	0.42	0.218301	Both-Sig	protein|GDSL-like lipase/acylhydrolase, putative, expressed	K21026|1|5.2e-214|745.0|dosa:Os06t0156600-01| acetylajmaline esterase [EC:3.1.1.80]		GO:0016788//hydrolase activity, acting on ester bonds	-	-	-	-	-	-
LOC_Os04g40990	LOC_Os04g40990.1	0.41	0.068243	Both-Sig	protein|malate synthase, glyoxysomal, putative, expressed	K01638|1|0.0e+00|1156.7|osa:9268154| malate synthase [EC:2.3.3.9]	GO:0006099//tricarboxylic acid cycle;GO:0006097//glyoxylate cycle	GO:0004474//malate synthase activity	GO:0009514//glyoxysome	gi|220918295|ref|YP_002493599.1|	COG2225	Malate synthase	C	Energy production and conversion
LOC_Os01g03390	LOC_Os01g03390.1	0.37	0.0569762	Both-Sig	protein|BBTI7 - Bowman-Birk type bran trypsin inhibitor precursor, expressed	-	GO:0010951//negative regulation of endopeptidase activity	GO:0004867//serine-type endopeptidase inhibitor activity	GO:0005576//extracellular region	-	-	-	-	-
LOC_Os03g48770	LOC_Os03g48770.1	0.37	0.0358592	Both-Sig	protein|Cupin domain containing protein, expressed	K11426|1|2.5e-41|170.6|sly:101250545| SET and MYND domain-containing protein	GO:0033609//oxalate metabolic process;GO:0055114//oxidation-reduction process	GO:0045735//nutrient reservoir activity;GO:0030145//manganese ion binding;GO:0046564//oxalate decarboxylase activity;GO:0050162//oxalate oxidase activity	GO:0005618//cell wall;GO:0048046//apoplast	-	-	-	-	-
LOC_Os06g06290	LOC_Os06g06290.1	0.33	0.0426199	Both-Sig	protein|GDSL-like lipase/acylhydrolase, putative, expressed	K21026|1|1.7e-199|696.8|obr:102709284| acetylajmaline esterase [EC:3.1.1.80]	-	-	-	gi|186682462|ref|YP_001865658.1|	COG3240	Phospholipase/lecithinase/hemolysin	IR	Lipid transport and metabolism
LOC_Os05g11910	LOC_Os05g11910.1	0.18	0.0450628	Both-Sig	protein|GDSL-like lipase/acylhydrolase, putative, expressed	K21026|1|3.6e-215|748.8|dosa:Os05t0209600-01| acetylajmaline esterase [EC:3.1.1.80]		GO:0016788//hydrolase activity, acting on ester bonds	-	gi|186682462|ref|YP_001865658.1|	COG3240	Phospholipase/lecithinase/hemolysin	IR	Lipid transport and metabolism
