# Supplementary material for: Comparative Analysis of Proteomics and Transcriptomics during Fertility Transition in a Two-Line Hybrid Rice Line Wuxiang S
Source: Int J Mol Sci. 2019 Sep 13;20(18):4542. doi: 10.3390/ijms20184542 (PMC6770272; doi:10.3390/ijms20184542)
Supplement: Supplementary file 1 [file ijms-20-04542-s001.zip › Table S7.xlsx]

## Sheet: Sheet1
Table S7. The KEGG analysis of all the cor‐DEGs‐DAPs genes
Accession	Description	Fold change
		SP2 vs. FP2	SP3 vs. FP3
Metabolic pathways
LOC_Os01g15830.1	peroxidase precursor, putative, expressed	0.69	-
LOC_Os01g54860.1	enoyl-CoA hydratase/isomerase family protein, putative, expressed	0.84	-
LOC_Os02g51080.1	FAD binding domain containing protein, expressed	1.25	-
LOC_Os03g09250.1	inositol-3-phosphate synthase, putative, expressed	1.5	-
LOC_Os03g26460.2	CS domain containing protein, putative, expressed	1.53	-
LOC_Os07g36080.3	oxygen evolving enhancer protein 3 domain containing protein, expressed	1.31	-
LOC_Os11g11050.1	initiation factor 2 subunit family domain containing protein, expressed	0.72	-
LOC_Os01g24680.1	3-hydroxyacyl-CoA dehydrogenase, putative, expressed	0.81	0.8
LOC_Os02g41630.2	phenylalanine ammonia-lyase, putative, expressed	0.78	0.68
LOC_Os03g55420.1	peroxidase precursor, putative, expressed	0.59	0.54
LOC_Os04g40990.1	malate synthase, glyoxysomal, putative, expressed	0.49	0.41
LOC_Os05g04380.1	peroxidase precursor, putative, expressed	0.51	0.56
LOC_Os06g35520.1	peroxidase precursor, putative, expressed	0.61	0.55
LOC_Os07g34520.2	isocitrate lyase, putative, expressed	0.65	0.47
LOC_Os03g39610.1	chlorophyll A-B binding protein, putative, expressed	-	1.68
LOC_Os07g04840.1	PsbP, putative, expressed	-	1.59
LOC_Os06g46680.1	cytochrome P450, putative, expressed	-	1.26
LOC_Os09g21230.1	AMP-binding enzyme, putative, expressed	-	0.8
LOC_Os03g45340.1	hsp20/alpha crystallin family protein, putative, expressed	-	0.74
LOC_Os07g30970.1	nucleoside diphosphate kinase, putative, expressed	-	0.73
LOC_Os02g50240.1	glutamine synthetase, catalytic domain containing protein, expressed	-	0.67
LOC_Os02g57260.1	3-ketoacyl-CoA thiolase, peroxisomal precursor, putative, expressed	-	0.67
LOC_Os11g47580.1	glycosyl hydrolase, putative, expressed	-	0.63
LOC_Os08g44340.1	monodehydroascorbate reductase, putative, expressed	-	0.62
LOC_Os04g57440.1	oryzain beta chain precursor, putative, expressed	-	0.62
LOC_Os06g48030.1	peroxidase precursor, putative, expressed	-	0.61
LOC_Os01g05810.1	gamma-glutamyltranspeptidase 1 precursor, putative, expressed	-	0.61
LOC_Os01g51540.1	cytidine/deoxycytidylate deaminase, putative, expressed	-	0.61
LOC_Os02g12680.1	cytochrome P450, putative, expressed	-	0.58
LOC_Os02g50350.2	dihydroorotate dihydrogenase protein, putative, expressed	-	0.57
LOC_Os08g40690.1	glycosyl hydrolase, putative, expressed	-	0.54
Biosynthesis of secondary metabolites
LOC_Os01g15830.1	peroxidase precursor, putative, expressed	0.69	-
LOC_Os01g24680.1	3-hydroxyacyl-CoA dehydrogenase, putative, expressed	0.81	0.8
LOC_Os02g41630.2	phenylalanine ammonia-lyase, putative, expressed	0.78	0.68
LOC_Os02g51080.1	FAD binding domain containing protein, expressed	1.25	-
LOC_Os03g55420.1	peroxidase precursor, putative, expressed	0.59	0.54
LOC_Os04g40990.1	malate synthase, glyoxysomal, putative, expressed	0.49	0.41
LOC_Os05g04380.1	peroxidase precursor, putative, expressed	0.51	0.56
LOC_Os05g11910.1	GDSL-like lipase/acylhydrolase, putative, expressed	0.21	0.18
LOC_Os06g06250.2	GDSL-like lipase/acylhydrolase, putative, expressed	0.51	0.42
LOC_Os06g06290.1	GDSL-like lipase/acylhydrolase, putative, expressed	0.35	0.33
LOC_Os06g35520.1	peroxidase precursor, putative, expressed	0.61	0.55
LOC_Os07g34520.2	isocitrate lyase, putative, expressed	0.65	0.47
LOC_Os02g12680.1	cytochrome P450, putative, expressed	-	0.58
LOC_Os02g57260.1	3-ketoacyl-CoA thiolase, peroxisomal precursor, putative, expressed	-	0.67
LOC_Os03g45340.1	hsp20/alpha crystallin family protein, putative, expressed	-	0.74
LOC_Os04g57440.1	oryzain beta chain precursor, putative, expressed	-	0.62
LOC_Os06g46680.1	cytochrome P450, putative, expressed	-	1.26
LOC_Os06g48030.1	peroxidase precursor, putative, expressed	-	0.61
LOC_Os07g30970.1	nucleoside diphosphate kinase, putative, expressed	-	0.73
LOC_Os09g21230.1	AMP-binding enzyme, putative, expressed	-	0.8
Phenylpropanoid biosynthesis
LOC_Os01g15830.1	peroxidase precursor, putative, expressed	0.69	-
LOC_Os02g41630.2	phenylalanine ammonia-lyase, putative, expressed	0.78	0.68
LOC_Os03g55420.1	peroxidase precursor, putative, expressed	0.59	0.54
LOC_Os05g04380.1	peroxidase precursor, putative, expressed	0.51	0.56
LOC_Os06g35520.1	peroxidase precursor, putative, expressed	0.61	0.55
LOC_Os06g48030.1	peroxidase precursor, putative, expressed	-	0.61
Protein processing in endoplasmic reticulum
LOC_Os01g08860.1	hsp20/alpha crystallin family protein, putative, expressed	3.25	-
LOC_Os02g52150.2	heat shock 22 kDa protein, mitochondrial precursor, putative, expressed	2.19	-
LOC_Os03g60620.1	DnaK family protein, putative, expressed	0.7	-
LOC_Os04g01740.1	heat shock protein, putative, expressed	2.45	-
LOC_Os05g23740.1	DnaK family protein, putative, expressed	1.22	-
LOC_Os05g38530.1	DnaK family protein, putative, expressed	2.89	-
LOC_Os12g32986.1	heat shock protein, putative, expressed	1.4	-
LOC_Os03g45340.1	hsp20/alpha crystallin family protein, putative, expressed	-	0.74
Spliceosome
LOC_Os01g68790.2	RNA recognition motif containing protein, putative, expressed	0.73	-
LOC_Os03g60620.1	DnaK family protein, putative, expressed	0.7	-
LOC_Os05g23740.1	DnaK family protein, putative, expressed	1.22	-
LOC_Os05g38530.1	DnaK family protein, putative, expressed	2.89	-
Indole alkaloid biosynthesis
LOC_Os05g11910.1	GDSL-like lipase/acylhydrolase, putative, expressed	0.21	0.18
LOC_Os06g06250.2	GDSL-like lipase/acylhydrolase, putative, expressed	0.51	0.42
LOC_Os06g06290.1	GDSL-like lipase/acylhydrolase, putative, expressed	0.35	0.33
Endocytosis
LOC_Os03g60620.1	DnaK family protein, putative, expressed	0.7	-
LOC_Os05g23740.1	DnaK family protein, putative, expressed	1.22	-
LOC_Os05g38530.1	DnaK family protein, putative, expressed	2.89	-
Carbon metabolism
LOC_Os01g54860.1	enoyl-CoA hydratase/isomerase family protein, putative, expressed	0.84	-
LOC_Os04g40990.1	malate synthase, glyoxysomal, putative, expressed	0.49	0.41
LOC_Os07g34520.2	isocitrate lyase, putative, expressed	0.65	0.47
LOC_Os09g21230.1	AMP-binding enzyme, putative, expressed	-	0.8
Glutathione metabolism
LOC_Os01g55830.1	glutathione S-transferase, putative, expressed	1.3	-
LOC_Os07g49400.1	OsAPx2 - Cytosolic Ascorbate Peroxidase encoding gene 4,5,6,8, expressed	1.19	-
LOC_Os10g39740.1	glutathione S-transferase, putative, expressed	0.76	0.63
LOC_Os01g05810.1	gamma-glutamyltranspeptidase 1 precursor, putative, expressed	-	0.61
Plant-pathogen interaction
LOC_Os04g01740.1	heat shock protein, putative, expressed	2.45	-
LOC_Os12g32986.1	heat shock protein, putative, expressed	1.4	-
Glyoxylate and dicarboxylate metabolism
LOC_Os04g40990.1	malate synthase, glyoxysomal, putative, expressed	0.49	0.41
LOC_Os07g34520.2	isocitrate lyase, putative, expressed	0.65	0.47
LOC_Os02g50240.1	glutamine synthetase, catalytic domain containing protein, expressed	-	0.67
Starch and sucrose metabolism
LOC_Os03g45340.1	hsp20/alpha crystallin family protein, putative, expressed	-	0.74
LOC_Os07g35480.3	glucan endo-1,3-beta-glucosidase precursor, putative, expressed	0.68	0.62
LOC_Os11g47820.2	glucan endo-1,3-beta-glucosidase precursor, putative, expressed	-	0.6
Pyrimidine metabolism
LOC_Os01g51540.1	cytidine/deoxycytidylate deaminase, putative, expressed	-	0.61
LOC_Os02g50350.2	dihydroorotate dihydrogenase protein, putative, expressed	-	0.57
LOC_Os07g30970.1	nucleoside diphosphate kinase, putative, expressed	-	0.73
alpha-Linolenic acid metabolism
LOC_Os01g24680.1	3-hydroxyacyl-CoA dehydrogenase, putative, expressed	0.81	0.8
LOC_Os02g12680.1	cytochrome P450, putative, expressed	-	0.58
LOC_Os02g57260.1	3-ketoacyl-CoA thiolase, peroxisomal precursor, putative, expressed	-	0.67
Fatty acid metabolism
LOC_Os01g24680.1	3-hydroxyacyl-CoA dehydrogenase, putative, expressed	0.81	0.8
LOC_Os02g57260.1	3-ketoacyl-CoA thiolase, peroxisomal precursor, putative, expressed	-	0.67
Amino sugar and nucleotide sugar metabolism
LOC_Os08g40690.1	glycosyl hydrolase, putative, expressed	-	0.54
LOC_Os11g47580.1	glycosyl hydrolase, putative, expressed	-	0.63
Fatty acid degradation
LOC_Os01g24680.1	3-hydroxyacyl-CoA dehydrogenase, putative, expressed	0.81	0.8
LOC_Os02g57260.1	3-ketoacyl-CoA thiolase, peroxisomal precursor, putative, expressed	-	0.67
Pyruvate metabolism
LOC_Os04g40990.1	malate synthase, glyoxysomal, putative, expressed	0.49	0.41
LOC_Os09g21230.1	AMP-binding enzyme, putative, expressed	-	0.8
Peroxisome
LOC_Os01g32080.1	thiamine pyrophosphate enzyme, C-terminal TPP binding domain containing protein, expressed	-	0.83
LOC_Os02g57260.1	3-ketoacyl-CoA thiolase, peroxisomal precursor, putative, expressed	-	0.67
Purine metabolism
LOC_Os04g57440.1	oryzain beta chain precursor, putative, expressed	-	0.62
LOC_Os07g30970.1	nucleoside diphosphate kinase, putative, expressed	-	0.73
Stilbenoid, diarylheptanoid and gingerol biosynthesis
LOC_Os06g46680.1	cytochrome P450, putative, expressed	-	1.26
LOC_Os11g20160.1	O-methyltransferase, putative, expressed	-	0.55
Arachidonic acid metabolism
LOC_Os03g26460.2	CS domain containing protein, putative, expressed	1.53	-
LOC_Os01g05810.1	gamma-glutamyltranspeptidase 1 precursor, putative, expressed	-	0.61
Ascorbate and aldarate metabolism
LOC_Os07g49400.1	OsAPx2 - Cytosolic Ascorbate Peroxidase encoding gene 4,5,6,8, expressed	1.19	-
LOC_Os08g44340.1	monodehydroascorbate reductase, putative, expressed	-	0.62
beta-Alanine metabolism
LOC_Os01g54860.1	enoyl-CoA hydratase/isomerase family protein, putative, expressed	0.84	-
LOC_Os02g50350.2	dihydroorotate dihydrogenase protein, putative, expressed	-	0.57
Oxidative phosphorylation
LOC_Os01g64670.3	soluble inorganic pyrophosphatase, putative, expressed	0.69	-
LOC_Os04g56160.1	plasma membrane ATPase, putative, expressed	-	0.61
Phenylalanine metabolism
LOC_Os02g41630.2	phenylalanine ammonia-lyase, putative, expressed	0.78	0.68
Photosynthesis
LOC_Os07g36080.3	oxygen evolving enhancer protein 3 domain containing protein, expressed	1.31	-
LOC_Os07g04840.1	PsbP, putative, expressed	-	1.59
Plant hormone signal transduction
LOC_Os06g48180.1	glycosyl hydrolases family 16, putative, expressed	0.51	0.54
Propanoate metabolism
LOC_Os01g54860.1	enoyl-CoA hydratase/isomerase family protein, putative, expressed	0.84	-
LOC_Os09g21230.1	AMP-binding enzyme, putative, expressed	-	0.8
Ribosome
LOC_Os06g02900.1	aspartic proteinase nepenthesin-2 precursor, putative, expressed	0.76	0.53
Valine, leucine and isoleucine degradation
LOC_Os01g54860.1	enoyl-CoA hydratase/isomerase family protein, putative, expressed	0.84	-
LOC_Os02g57260.1	3-ketoacyl-CoA thiolase, peroxisomal precursor, putative, expressed	-	0.67
Cutin, suberine and wax biosynthesis
LOC_Os09g19930.1	HOTHEAD precursor, putative, expressed	1.48	-
Cysteine and methionine metabolism
LOC_Os11g11050.1	initiation factor 2 subunit family domain containing protein, expressed	0.72	-
Inositol phosphate metabolism
LOC_Os03g09250.1	inositol-3-phosphate synthase, putative, expressed	1.5	-
RNA degradation
LOC_Os10g32550.1	T-complex protein, putative, expressed	1.29	-
Terpenoid backbone biosynthesis
LOC_Os02g51080.1	FAD binding domain containing protein, expressed	1.25	-
Propanoate metabolism
LOC_Os01g54860.1	enoyl-CoA hydratase/isomerase family protein, putative, expressed	0.84	-
